# Supplementary material for: Exploratory study of antibody titers against SARS-CoV-2 using an indirect immunoperoxidase assay in COVID-19 patients and vaccinated volunteers
Source: Trop Med Health. 2024 Sep 29;52:65. doi: 10.1186/s41182-024-00635-y (PMC11439312; doi:10.1186/s41182-024-00635-y)
Supplement: Supplementary file 5 — Additional file 5. Dataset of the study. [file 41182_2024_635_MOESM5_ESM.xls]

## Sheet: Sheet1
ID	inclusion date	1st test date	2nd test date	3rd test date	Age	Immune suppressive medication	date of onset	onset _sampling days	WBC	neutro	lymph	T_bil	AST	ALT	LDH	CK	CRP	ALB	BUN	Cr	HbA1c	D_dimer	PLT	1st vaccination	1st vaccination date	1st vaccination note	1st vaccination_sampling days	1st vaccination_sampling >=21days	2nd vaccination date	2nd vaccination note	2nd vaccination_sampling days	2nd vaccination_sampling >=7days	3rd vaccination date	3rd vaccination note	3rd vaccination_sampling days	LFA_1st_IgG	LFA_1st_IgM	LFA_2nd_IgG	LFA_2nd_IgM	LFA_3rd_IgG	LFA_3rd_IgM	S1_IgG_ELISA	S1_IgG_ELISA_OD_per_Cal	S1_IgG_ELISA_2nd	S1_IgG_ELISA_OD_per_Cal_2nd	S1_IgG_ELISA_3rd	S1_IgG_ELISA_OD_per_Cal_3rd	IIP_titer_1st_IgG_WT	IIP_titer_1st_IgG_α
1	2021-07-03	2021-06-28	2021-07-05		40		2021-06-26	9	7530	71	21.5	0.63	12	12	162	79	0.02	4.5	11.7	0.54	6.1	1.3	494000	0																		0	0.064
2	2021-07-03	2021-07-02	2021-07-08		24		2021-07-01	7	4720	70	22.5	0.42	18	12	187	36	0.13	4.3	6.3	0.62	5.6	0.5	272000	0																		0	0.134
3	2021-07-06	2021-07-06	2021-07-10	2021-07-15	45		2021-07-05	10	3890	59.4	34.4	0.86	50	108	245	56	2.53	4.6	11.4	0.85	6.0	0.8	190000	0																		1	5.086
4	2021-07-10	2021-07-07	2021-07-12	2021-07-15	20		2021-07-03	12	7640	82.6	10.1	0.7	43	45	258	59	8.5	4.8	13.5	1.03	5.3	<0.5	203000	0																		1	4.304
5	2021-07-07	2021-07-07			32		2021-07-05	2	7390	60.3	28.8	0.25	30	34	181	284	0.98	4	10	0.5	6.8	<0.5	162000	0																		0	0.096					<40	<40
6	2021-07-08	2021-07-08			48		2021-07-04	4	4810	59.3	28.7	0.72	59	73	163	72	0.07	4.8	8.5	0.55	5.5	<0.5	178000	0																		0	0.047
7	2021-07-08	2021-07-08	2021-07-12		47		2021-07-05	7	5320	71.2	22.2	0.38	32	48	215	93	1.25	4.3	15.3	0.85	7	2.2	170000	0																		1	3.534
8	2021-07-13	2021-07-09			18		2021-07-03	6	3600	67.5	19.5	0.35	22	14	142	93	0.92	4.5	9.6	0.94	5.5	<0.5	216000	1	2021-07-07		2															0	0.213					80	80
9	2021-07-14	2021-07-10	2021-07-12		38		2021-07-05	7	3720	51.3	38.2	0.8	11	8	137	16	0.16	3.7	8.2	0.42	4.8	<0.5	263000	0																		1	4.455
10	2021-07-14	2021-07-14	2021-07-16	2021-07-21	43		2021-07-09	12	5280	68.9	21.6	0.74	28	26	211	72	2.99	4.7	15.5	0.93	5.7	<0.5	179000	0																		1	5.368
11	2021-07-14	2021-07-10	2021-07-13		41		2021-07-06	7	4630	43.1	40.4	0.4	15	16	134	56	0.03	4.2	10.3	0.5	5.4	<0.5	264000	0																		0	0.336
12	2021-07-15	2021-07-15	2021-07-21		67				3700	70.2	22.7	1.05	25	18	174	52	0.7	4.4	14.3	0.73	6	<0.5	214000	0																		1	5.086
13	2021-07-24	2021-07-16	2021-07-21		57		2021-07-15	6	5810	80	12.5	0.81	22	21	178	97	0.56	4.4	10.3	0.74	6.4	0.9	251000	0																		0	0.055
14	2021-07-24	2021-07-21	2021-07-24	2021-07-26	71		2021-07-19	7	4770	51.2	43.8	0.28	30	12	171	136	0.33	3.7	16.7	0.99	6	<0.5	183000	0																		0	0.074
16	2021-07-24	2021-07-24	2021-07-27	2021-07-31	48		2021-07-20	11	6370	74.7	16.3	0.31	31	44	214	83	1.11	4.7	14.4	1.05	7.5	<0.5	279000	1	2021-07-12		19															1	3.667
19	2021-07-27	2021-07-27	2021-07-31		34		2021-07-24	7	3850	53.9	39	0.32	28	30	138	39	0.67	4	7	0.64	5.3	<0.5	207000	0																		0	0.064
20	2021-07-28	2021-07-28			57		2021-07-15	13	7390	61.8	31.7	0.53	30	22	163	52	0.15	3.8	8.8	0.68	6	<0.5	185000	0																		0	0.197					640	640
21	2021-07-29	2021-07-29	2021-08-02	2021-08-07	50		2021-07-24	14	4140	72.5	21.3	0.72	39	34	149	57	1.11	4.4	8.7	0.96	5.4	2.7	184000	0																		1	1.393
22	2021-07-29	2021-07-29	2021-08-02		68		2021-07-25	8	2780	49.5	41	0.36	18	8	130	46	0.21	4	17.2	0.56	5.8	<0.5	165000	1	2021-06-29		34	1														1	5.921
23	2021-07-30	2021-07-30	2021-08-04		15		2021-07-28	7	5270	75.7	14.8	0.21	17	15	175	107	0.19	4.1	8.2	0.58	5.7	<0.5	236000	0																		0	0.316
24	2021-07-31	2021-07-30	2021-08-02	2021-08-06	61		2021-07-27	10	5210	61.9	28.8	0.44	28	17	221	94	0.84	4.4	14.3	0.83	7.8	<0.5	263000	0																		0	1.012
25	2021-07-31	2021-07-31	2021-08-03		27		2021-07-26	8	3020	51.4	38.7	0.14	29	37	164	59	0.28	4.5	8.7	0.55	5.4	<0.5	225000	0																		0	0.039
26	2021-08-02	2021-08-01	2021-08-05	2021-08-10	63		2021-07-28	13	4880	61.6	31.4	0.53	30	17	238	179	0.93	4.4	10.8	0.57	5.9	<0.5	141000	0																		1	2.282
27	2021-08-02	2021-08-02	2021-08-06	2021-08-11	64		2021-07-29	13	4080	65.3	28.7	0.98	46	65	237	26	4.53	4.4	13.8	0.87	8.3	2	127000	1	2021-07-04		38	1														1	7.215
29	2021-08-03	2021-08-03	2021-08-07		59				5900	64.5	26	0.33	43	59	202	69	2.63	3.7	16.1	0.75	6.9	1.1	318000	0																		1	6.442
30	2021-08-04	2021-08-04	2021-08-10	2021-08-16	48		2021-08-02	14	3870	58.9	28.9	0.29	49	66	163	85	0.42	4.2	8.4	0.71	5.9	3.2	201000	0																		1	1.926
31	2021-08-04	2021-08-04	2021-08-10		28		2021-07-30	11	1980	53	31.5	0.36	28	16	221	64	0.65	4	7.7	0.48	5.5	<0.5	82000	0																		1	2.523
32	2021-08-05	2021-08-05			31		2021-07-31	5	3080	70.8	19.5	0.23	25	14	165	47	3.02	4.5	9.1	0.54	5.5	<0.5	161000	0																		1	1.155					160	160
33	2021-08-05	2021-08-05	2021-08-10		43		2021-07-29	12	6180	67	25.4	1.27	29	46	214	31	3	4.3	18.8	0.95	8.8	<0.5	162000	0																		1	3.024
34	2021-08-05	2021-08-05	2021-08-10	2021-08-14	59		2021-07-29	16	3290	58	30	0.34	52	58	234	90	1.55	4.3	11.3	1	6	<0.5	194000	0																		1	5.217
35	2021-08-06	2021-08-06	2021-08-11		33		2021-08-04	7	5330	71.1	14.6	0.82	27	19	209	139	<0.02	4.6	8.6	0.98	5.1	<0.5	155000	0																		0	0.086
37	2021-08-11	2021-08-07	2021-08-11	2021-08-13	23		2021-08-03	10	3740	68.9	21.7	0.36	26	16	234	256	0.31	4.6	7.1	0.87	5.5	<0.5	157000	0																		0	0.57
38	2021-08-08	2021-08-07	2021-08-12		67		2021-08-05	7	6160	72.4	20.9	0.45	30	22	237	88	0.89	4.3	15.1	0.8	7.6	<0.5	162000	0																		0	0.108
39	2021-08-07	2021-08-07	2021-08-11		45		2021-08-02	9	7410	62.8	28.6	0.28	57	73	184	91	0.45	4.3	12.7	0.69	6.2	<0.5	295000	0																		0	0.059
40	2021-08-10	2021-08-10	2021-08-16	2021-08-24	53		2021-08-02	22	5240	80.7	12.2	0.29	36	28	232	227	6.46	4.2	8.3	1.15	6	0.8	255000	0																		1	5.753
41	2021-08-14	2021-08-11	2021-08-16	2021-08-20	72		2021-08-01	19	15820	78.4	15.4	0.38	22	24	240	58	2.88	3.8	17.8	0.51	6.6	1.4	485000	1	2021-06-23		58	1	2021-07-14		37	1										1	5.151
42	2021-08-12	2021-08-12	2021-08-17		62		2021-08-10	7	3140	70.4	20.4	0.26	26	21	166	61	0.55	4	21.9	0.42	6.6	<0.5	175000	1	2021-07-25		23	1														1	6.333
43	2021-08-17	2021-08-12	2021-08-16		50		2021-08-08	8	5060	70.2	21.3	0.41	70	79	364	151	2.49	3.8	11.8	0.99	8.3	0.5	124000	0																		0	0.057
44	2021-08-12	2021-08-12	2021-08-14	2021-08-16	46		2021-08-09	7	3240	71.9	20.1	0.23	18	16	154	40	0.04	4.4	10.9	0.54	5.8	<0.5	239000	0																		0	0.066
45	2021-08-12	2021-08-12			65		2021-08-08	4	4990	79.8	14.6	0.59	62	29	436	312	2.23	4	13.2	0.63	6.6	0.6	139000	0																		0	0.044					320	320
46	2021-08-13	2021-08-13	2021-08-16		88		2021-08-08	8	3150	56.2	29.8	0.32	17	12	186	65	1.64	4.3	15.2	0.59	6.1	<0.5	260000	1		2021, unknown M/D			2021-06-14		63	1										1	6.41
47	2021-08-13	2021-08-13	2021-08-17		73		2021-08-09	8	5640	53	41	0.58	25	36	184	69	1.19	4.6	21	0.9	6	<0.5	157000	1		2021, unknown M/D			2021-07-11		37	1										1	7.303
48	2021-08-15	2021-08-14			15		2021-08-07	7	4400	60.5	33.4	0.73	18	11	127	41	<0.02	4.8	19.4	0.63	5.4	<0.5	223000	0																		0	0.108					80	80
49	2021-08-15	2021-08-14	2021-08-19		43		2021-08-12	7	2640	48.2	37.5	0.49	14	10	136	51	0.03	4.2	14.5	0.77	5.4	<0.5	248000	1	2021-08-06		13															1	1.849
50	2021-08-16	2021-08-16	2021-08-18		50		2021-08-11	7	3460	79.2	14.7	0.32	17	10	169	53	1.86	4.2	4.6	0.74	5.7	<0.5	162000	0																		0	0.037
51	2021-08-16	2021-08-06	2021-08-24	2021-08-30	36		2021-08-14	16	5780	78.3	15.6	0.27	33	45	220	84	1.43	4.2	3.6	1.02	5.7	3.1	133000	0																		1	6.089
52	2021-08-17	2021-08-17			80		2021-08-09	8	7500	77.6	14.9	0.24	20	17	214	104	0.09	4.7	19.5	0.64	7.6	0.7	236000	1	2021-05-31		78	1	2021-06-21		57	1										1	6.566					640	640
53	2021-08-19	2021-08-18	2021-08-21		81		2021-08-14	7	3570	46.7	41.2	0.38	23	17	233	131	0.43	4.1	19.2	0.57	6.4	3.1	177000	1	2021-07-02		50	1	2021-07-23		29	1										1	7.371
54	2021-08-18	2021-08-18	2021-08-27	2021-09-06	52		2021-08-15	22	3790	46.7	33.2	0.22	28	33	178	87	0.19	4.2	14.1	0.89	6	0.8	19	0																		1	6.753
55	2021-08-18	2021-08-18	2021-08-21	2021-08-24	23		2021-08-14	10	4550	69	24	0.41	57	20	211	64	0.52	4.3	6.7	0.58	5.7	<0.5	387000	0																		0	0.138
56	2021-08-19	2021-08-19	2021-08-23		27		2021-08-15	8	5330	80	14.1	1.31	31	59	167	69	4.79	4.5	11.5	0.7	5.4	0.5	107000	0																		0	0.101
59	2021-08-20	2021-08-20	2021-08-24		89		2021-08-17	7	3630	70	20.5	1.46	37	11	263	187	3.09	4.1	24.3	0.93	5.9	1.7	121000	1	2021-06-29		56	1	2021-07-19		36	1										1	8.047
60	2021-08-21	2021-08-21	2021-08-23	2021-08-26	56		2021-08-17	9	4450	78.5	18	0.5	21	11	167	74	0.53	3.9	6	0.77	6.3	<0.5	240000	0																		0	0.051
61	2021-08-21	2021-08-21	2021-08-28	2021-09-03	45		2021-08-18	16	4840	65.8	26	0.64	26	29	151	53	3.59	4.3	13.4	1.12	5.8	<0.5	203000	0																		1	7.897
62	2021-08-23	2021-08-23	2021-08-27	2021-09-06	45		2021-08-15	22	6470	64.9	27.2	1.53	89	124	353	321	4.33	4.5	14.1	1.12	7.9	0.5	109000	0																		1	8.885
63	2021-08-24	2021-08-24	2021-08-28	2021-09-01	68		2021-08-17	15	3630	63.9	28.4	0.47	16	10	153	37	0.34	4.2	12.3	0.89	5.9	<0.5	106000	0																		1	5.981
64	2021-08-25	2021-08-25	2021-08-28	2021-09-01	43		2021-08-21	11	3070	64.8	23.8	1.24	32	38	172	74	10.77	4.2	12.5	0.79	5.3	5.7	223000	0																		0	0.206
65	2021-09-01	2021-08-25	2021-08-30		83		2021-08-22	8	4050	65.4	23	0.45	22	13	217	90	5.79	3.7	9	0.8	6.4	2.5	234000	1	2021-05-20		102	1	2021-06-10		81	1										1	8.685
66	2021-08-26	2021-08-26	2021-08-30		21		2021-08-23	7	2350	33.5	53	0.49	20	11	156	68	0.03	4.7	7.9	0.76	5.2	0.7	169000	0																		0	0.068
67	2021-08-26	2021-08-26	2021-08-31		46		2021-08-24	7	4150	62	29.5	0.37	34	24	191	129	0.7	4.6	10.6	0.86	5.6	<0.5	213000	0																		0	0.037
68	2021-08-28	2021-08-28	2021-09-01	2021-09-06	43		2021-08-23	14	4070	73.3	19.9	0.39	30	31	192	64	1.25	4.7	20.9	0.93	5.7	0.8	230000	0																		1	3.858
69	2021-08-30	2021-08-30	2021-09-02	2021-09-10	54		2021-08-28	13	5200	67.1	26.5	0.53	28	29	187	94	0.97	3.9	10.7	1.15	6.1	0.7	202000	0																		0	0.77
71	2021-09-02	2021-09-02	2021-09-06	2021-09-11	60		2021-08-25	17	5620	65.6	28.8	0.41	50	30	334	225	9.48	3.7	23.5	1.73	6	0.9	159000	0																		1	5.084
74	2021-09-03	2021-09-03			15		2021-09-02	1	5130	64.8	13.1	0.67	16	11	145	99	0.03	4.9	8.1	0.71	5.2	<0.5	160000	0																		0	0.053					160	160
76	2021-09-11	2021-09-04	2021-09-06	2021-09-10	48		2021-08-30	11	3890	69.6	26	0.24	29	22	286	54	5.9	4	6.2	0.52	5.8	<0.5	161000	0																		1	7.181
77	2021-09-04	2021-09-04	2021-09-08		23		2021-09-01	7	2940	52	26	0.41	20	18	156	87	0.06	4.6	6	0.75	5.1	<0.5	224000	0																		0	0.368
78	2021-09-08	2021-09-08	2021-09-11		71		2021-09-04	7	5690	74.5	18	0.53	14	8	167	70	3.07	4.1	13.7	0.84	5.7	<0.5	195000	1	2021-07-18		55	1	2021-08-08		34	1										1	7.591
79	2021-09-08	2021-09-08	2021-09-13		73		2021-09-06	7	5700	77.3	15.3	0.93	29	23	204	111	0.73	4.7	11.8	0.64	5.6	<0.5	141000	1	2021-06-13		92	1	2021-07-04		71	1										1	8.461
80	2021-09-14	2021-09-14	2021-10-05	2021-10-16	50																			1	2021-09-14		21		2021-10-05		11					0	0	1	0	1	1	0	0.189	1	6.520	1	10.55	<40	<40
81	2021-09-14	2021-09-14	2021-10-05	2021-10-12	59																			1	2021-09-14		21		2021-10-05		7					0	0	1	0	1	1	0	0.132	1	6.699	1	9.756	<40	<40
82	2021-09-17	2021-09-17	2021-10-08	2021-10-15	73																			1	2021-09-17		21		2021-10-08		7					0	0	0	0	0	0	0	0.195	0	0.056	1	3.239	<40	<40
83	2021-09-17	2021-09-17	2021-10-08	2021-10-17	49																			1	2021-09-17		21		2021-10-08		9					0	0	0	0	1	0	0	0.066	1	1.758	1	8.145	<40	<40
84	2021-09-17	2021-09-17	2021-10-08	2021-10-17	52																			1	2021-09-17		21		2021-10-08		9					0	0	1	1	1	1	0	0.073	1	12.80	1	10.37	<40	<40
85	2021-09-17	2021-09-17	2021-10-08	2021-10-15	48																			1	2021-09-17		21		2021-10-08		7					0	0	0	0	1	0	0	0.083	1	3.583	1	10.13	<40	<40
86	2021-09-21	2021-09-21	2021-10-11	2021-10-18	40																			1	2021-09-21		20		2021-10-11		7					0	0	1	0	1	0	0	0.06	1	8.404	1	9.92	<40	<40
87	2021-09-24	2021-09-24	2021-10-15	2021-10-27	48																			1	2021-09-24		21		2021-10-15		12					0	0	1	0	1	0	0	0.053	1	6.934	1	10.15	<40	<40
88	2021-09-24	2021-09-24	2021-10-15	2021-10-23	40																			1	2021-09-24		21		2021-10-15		8					0	0	0	0	1	0	0	0.063	1	1.185	1	7.843	<40	<40
89	2021-09-27	2021-09-27	2021-10-18	2021-10-25	64																			1	2021-09-27		21		2021-10-18		7					0	0	0	0	1	0	0	0.079	1	2.222	1	8.461	<40	<40
90	2021-09-27	2021-09-27	2021-10-18	2021-10-25	43																			1	2021-09-27		21		2021-10-18		7					0	0	1	0	1	0	0	0.063	1	3.917	1	9.447	<40	<40
91	2021-09-28	2021-09-28	2021-10-18	2021-10-25	69																			1	2021-09-28		20		2021-10-18		7					0	0	0	0	1	0	0	0.073	1	1.682	1	7.715	<40	<40
92	2021-09-28	2021-09-28	2021-10-25	2021-11-01	47																			1	2021-09-28		27		2021-10-25		7					0	0	1	0	1	0	0	0.103	1	7.593	1	9.92	<40	<40
93	2021-09-28	2021-09-28	2021-10-25	2021-11-01	49																			1	2021-09-28		27		2021-10-25		7					0	0	0	0	1	0	0	0.07	1	2.261	1	9.775	<40	<40
94	2021-09-28	2021-09-28	2021-10-22	2021-10-29	38																			1	2021-09-28		24		2021-10-22		7					0	0	0	0	1	0	0	0.063	1	5.477	1	10.19	<40	<40
95	2021-10-04	2021-10-04	2021-10-25	2021-11-02	31																			1	2021-10-04		21		2021-10-25		8					0	0	1	0	1	0	0	0.076	1	7.669	1	10.19	<40	<40
96	2021-10-05	2021-10-05	2021-11-05	2021-11-12	27																			1	2021-10-05		31		2021-11-05		7					0	0	1	0	1	1	0	0.079	1	8.543	1	10.01	<40	<40
97	2021-10-08	2021-10-08	2021-10-29	2021-11-09	45																			1	2021-10-08		21		2021-10-29		11					0	0	1	0	1	1	0	0.146	1	7.523	1	9.8	<40	<40
98	2021-10-08	2021-10-08	2021-10-29	2021-11-06	38																			1	2021-10-08		21		2021-10-29		8					0	0	1	0	1	0	0	0.099	1	6.51	1	8.824	<40	<40
99	2021-10-08	2021-10-08	2021-10-29	2021-11-06	39																			1	2021-10-08		21		2021-10-29		8					0	0	1	0	1	1	0	0.096	1	7.609	1	9.952	<40	<40
100	2021-10-08	2021-10-08	2021-10-29	2021-11-08	37																			1	2021-10-08		21		2021-10-29		10					0	0	1	0	1	1	0	0.083	1	4.887	1	9.732	<40	<40
101	2021-10-11	2021-10-11	2021-11-01	2021-11-08	80	9/1,9/22-R､9/2CHOP､9/2-6PSL50mg																		1	2021-10-11		21		2021-11-01		7					0	0	0	0	0	0	0	0.056	0	0.06	0	0.053	<40	<40
102	2021-10-15	2021-10-15	2021-11-05	2021-11-14	36																			1	2021-10-15		21		2021-11-05		9					0	0	1	0	1	1	0	0.096	1	7.603	1	10.59	<40	<40
103	2021-10-15	2021-10-15	2021-11-05	2021-11-13	56																			1	2021-10-15		21		2021-11-05		8					0	0	1	0	1	0	0	0.079	1	5.94	1	9.601	<40	<40
104	2021-10-18	2021-10-18	2021-11-08	2021-11-15	27																			1	2021-10-18		21		2021-11-08		7					0	0	1	0	1	0	0	0.156	1	9.609	1	9.995	<40	<40
105	2021-10-18	2021-10-18	2021-11-08	2021-11-15	26																			1	2021-10-18		21		2021-11-08		7					0	0	1	0	1	0	0	0.07	1	10.35	1	9.855	<40	<40
106	2021-10-18	2021-10-18	2021-11-08	2021-11-17	32																			1	2021-10-18		21		2021-11-08		9					0	0	1	0	1	0	0	0.113	1	7.371	1	9.928	<40	<40
107	2021-10-18	2021-10-18	2021-11-08	2021-11-21	35																			1	2021-10-18		21		2021-11-08		13					0	0	1	0	1	1	0	0.086	1	7.381	1	9.729	<40	<40
108	2021-10-18	2021-10-18	2021-11-08	2021-11-15	35																			1	2021-10-18		21		2021-11-08		7					0	0	0	0	1	0	0	0.076	1	5.906	1	10.23	<40	<40
110	2021-10-22	2021-10-22	2021-11-12	2021-11-20	19																			1	2021-10-22		21		2021-11-12		8					0	0	1	1	1	1	0	0.109	1	5.225	1	10.23	<40	<40
111	2021-10-22	2021-10-22	2021-11-12	2021-11-20	33																			1	2021-10-22		21		2021-11-12		8					0	0	1	0	1	0	0	0.139	1	6.471	1	10.39	<40	<40
112	2021-10-22	2021-10-22	2021-11-12	2021-11-19	27																			1	2021-10-22		21		2021-11-12		7							1	0	1	0	0	0.636	1	6.906	1	9.906	<40	<40
113	2021-10-25	2021-10-25	2021-11-15	2021-11-25	51																			1	2021-10-25		21		2021-11-15		10					0	0	1	0	1	1	0	0.126	1	5.845	1	9.988	<40	<40
114	2021-10-25	2021-10-25	2021-11-15	2021-11-29	30																			1	2021-10-25		21		2021-11-15		14					0	0	0	0	1	0	0	0.106	1	6.336	1	10.13	<40	<40
115	2021-10-25	2021-10-25	2021-11-15	2021-11-22	35																			1	2021-10-25		21		2021-11-15		7					0	0	1	0	1	1	0	0.086	1	5.816	1	9.623	<40	<40
116	2021-10-25	2021-10-25	2021-11-15	2021-11-22	32																			1	2021-10-25		21		2021-11-15		7					0	0	1	0	1	0	0	0.129	1	6.783	1	9.754	<40	<40
118	2022-01-16	2022-01-16			59		2022-01-10	6	5140	62.5	20.0	0.44	30	32	160	58	0.06	4.4	9.3	0.81	8.3	1.9	176000	0																		0	0.068					320	160
119	2022-01-20	2022-01-20	2022-01-26		69		2022-01-19	7	4510	77	13	0.44	16	11	147	65	0.66	4.3	15.1	1.08	6.1	1.1	180000	1		2021/4, unknown date		1	2021-05-07		264	1										1	8.593
120	2022-01-22	2022-01-21	2022-01-27		67		2022-01-20	7	5110	71	22.5	0.9	32	26	211	124	0.02	4.7	18.3	0.68	5.7	<0.5	144000	1	2021-05-29		243	1	2021-06-26		215	1	2021-12-29		29							1	7.811
122	2022-01-24	2022-01-23	2022-01-28		65		2022-01-21	7	5620	63	21.5	0.39	26	22	207	95	1.33	4.6	16.2	0.65	8.1	0.9	233000	1		2021, unknown M/D		1	2021-08-19		162	1										1	7.979
123	2022-01-24	2022-01-23	2022-01-28		74				4940	70	24.7	0.6	16	13	204	84	0.15	4.3	11.9	0.46	5.9	0.9	222000	1		2021 spring		1		2021 summer		1										1	8.891
125	2022-01-24	2022-01-24	2022-02-01		64		2022-01-25	7	4630	71.5	18.8	0.38	19	13	159	82	0.06	4.3	11.8	0.68	6.6	0.6	191000	1		2021/8, unknown date		1		2021/9, unknown date		1										1	5.432
128	2022-01-26	2022-01-26	2022-01-29		60		2022-01-22	7	6620	61.5	29.9	0.53	101	79	232	118	0.4	4.1	12.9	0.61	5.8	<0.5	257000	1	2021-10-20		101	1	2021-11-10		80	1										1	3.852
129	2022-01-29	2022-01-28	2022-02-02		74		2022-01-25	8	5000	67	21.5	0.47	32	31	205	72	0.21	4.7	14.4	0.55	6.5	0.6	237000	1		2021/5, unknown date		1		2021/6, unknown date		1										1	7.189
132	2022-02-03	2022-02-03	2022-02-07		46		2022-01-31	7	6370	45	40.5	0.29	37	65	209	369	0.29	4.8	7.3	0.9	6	<0.5	306000	1	2021-06-13		239	1	2021-07-04		218	1										1	4.477
133	2022-02-05	2022-02-08			42		2022-02-03	5	4670	79.2	11.6	0.98	25	14	151	60	0.12	4.6	11.8	0.85	5.6	<0.5	246000	0																		0	0.07					160	160
134	2022-02-09	2022-02-05	2022-02-08	2022-02-14	88		2022-02-01		5890	70.5	13.5	0.41	49	49	159	418	1.68	3.2	38.5	1.47	6.8	2.8	362000	1		2021/7, unknown date		1	2021-07-28		188	1										1	9.043
135	2022-02-09	2022-02-06			17		2022-02-03	3	7070	63.3	26.4	0.42	26	34	198	71	1.91	4.9	13.2	0.96	5.6	0.9	283000	1		2021/8, unknown date		1	2021-08-28		162	1										1	7.51
142	2022-02-10	2022-02-10			20		2022-02-10	0	14780	87.5	9	2.68	31	20	171	161	0.31	5.5	13.2	0.88	5.4	<0.5	200000	1		2021, unknown M/D		1	2021-09-21		142	1										1	8.747					320	320
143	2022-02-11	2022-02-11	2022-02-17		81	PSL2mg/d	2022-02-10	7	5770	62.2	27.9	0.3	23	14	171	24	0.64	3.8	17.2	0.57	7.1	2.3	216000	1		2021, unknown M/D		1	2021-07-29		203	1										1	8.823
145	2022-02-14	2022-02-14			20		2022-02-11	3	10020	75.7	13.5	0.83	16	9	153	47	8.78	4.8	6	0.73	5.7	<0.5	220000	1	2021-08-30		168	1	2021-09-27		140	1										1	7.949					640	640
149	2022-02-18	2022-02-18			25		2022-02-16	2	4720	85	6.5	0.36	23	19	205	234	0.23	4.9	13.6	0.72	5.2	<0.5	236000	1	2021-08-05		197	1	2021-08-26		176	1										1	7.623					320	320
150	2021-02-12	2021-02-12	2021-02-20		79		2021-01-22	29	13510	81	12	2.07	26	24	303	12	8.3	2.7	9.7	0.44	6	3.3	139000	0																		1	8.821
151	2021-02-25	2021-02-25	2021-03-26	2021-04-08	88		2021-02-23		5150	79.8	12.4	0.43	23	14	248	40	5.86	3.3	14.8	0.72	5.6	2.2	152000	0																		1	7.463
152	2021-02-27	2021-02-27			77		2021-02-18	9	5900	74.9	19.5	0.56	96	99	297	54	3.81	3.6	17.1	0.39	6.1	1	103000	0																		0	0.041					<40	<40
153	2021-03-03	2021-03-03			25		2021-03-01	2	4820	61.8	27	1.02	18	13	219	94	0.45	4.7	13	0.6		<0.5	282000	0																		0	0.037					40	40
154	2021-03-04	2021-03-04			80	PSL10mg	2021-03-03	1	5730	82.1	10.5	0.41	17	20	305	27	0.1	3.5	29.6	1.1	7	3	304000	0																		0	0.041					<40	<40
156	2021-03-06	2021-03-06	2021-03-23		87	PSL5mg	2021-03-02	21	11610	82.6	12.4	0.17	24	16	164	27	0.44	3.7	40.3	0.82	6.5		214000	0																		0	0.323
157	2021-03-09	2021-03-09	2021-03-15		19		2021-03-08	7	6170	60.5	23.5	0.57	24	33	156	42	0.56	4.8	9.4	0.86		<0.5	157000	0																		0	0.202
158	2021-03-10	2021-03-10	2021-03-16		61		2021-03-08	8	3920	57.7	32.1	0.28	21	22	144	45	1.12	3.9	22.8	0.88	5.7	1.4	260000	0																		0	0.247
159	2021-03-11	2021-03-11			77		2021-03-07	4	7910	61.5	23.5	0.43	33	22	288	44	1.61	3.7	26.2	1.14	5.8	1.2	209000	0																		0	0.426					<40	<40
160	2021-03-12	2021-03-12	2021-03-17	2021-03-22	60		2021-03-07		4740	68.5	20	0.24	16	10	119	34	0.31	4	11.1	0.77	6.9	<0.5	135000	0																		1	1.257
161	2021-03-12	2021-03-12	2021-03-22		55		2021-03-07	15	4860	79.3	15	0.25	27	26	285	56	2.51	4.4	7.9	0.54		<0.5	226000	0																		1	4.457
162	2021-03-13	2021-03-13	2021-03-16	2021-03-22	49		2021-03-10		4860	62.5	24.5	0.7	94	167	268	481	0.34	4.7	13.5	0.75	7	<0.5	136000	0																		1	2.679
163	2021-03-17	2021-03-17	2021-03-22		76		2021-03-16	6	7330	69	17.5	0.21	20	9	196	73	1.06	3.4	16	0.63	5.7	1.4	270000	0																		0	0.088
164	2021-03-18	2021-03-18	2021-04-05	2021-04-12	90		2021-03-17		6600	83.6	7.6	0.38	26	19	161	51	0.65	4.1	39.2	0.95		1.6	107000	0																		1	8.833
165	2021-03-19	2021-03-19			97		2021-03-07	12	15380	89.5	3.5	1.04	16	11	151	122	0.81	2.7	48.6	0.67	6.7	6.6	277000	0																		1	2.379					320	160
166	2021-03-19	2021-03-19	2021-04-05		90		2021-03-17	19	11740	94.3	3.5	0.66	32	20	338	162	6.63	4	13.2	0.5	7.5		127000	0																		1	8.848
168	2021-03-24	2021-03-24			62		2021-03-20	4	4660	69	24	0.51	25	19	172	47	0.45	4.6	19.7	0.83		<0.5	209000	0																		0	0.179					160	160
171	2021-03-29	2021-03-29			61	PSL27.5mg+MTX4mg/w	2021-02-27	30	5290	87	8.5	0.49	23	43	222	18	<0.02	3.6	17.8	0.92	5.6	<0.5	173000	0																		1	6.115					1280	1280
172	2021-03-29	2021-03-29	2021-04-08	2021-04-17	51		2021-03-25		5120	56.2	36.1	0.67	73	104	226	110	0.13	4.3	13.7	0.96	6.4	<0.5	234000	0																		1	4.885
173	2021-03-30	2021-03-30			70		2021-02-28	30	5150	80.2	13.8	0.56	13	10	146	68	1.76	2.6	12.1	0.39	7.1	5.1	191000	0																		1	6.551					1280	640
175	2021-04-06	2021-04-06	2021-04-19	2021-04-28	74	PSL5mg+MTX4mg/w	2021-03-06		11310	95.5	2.8	0.98	66	66	519	85	8.67	1.8	27.3	0.82	9.6	8.6	214000	0																		1	8.654
176	2021-04-07	2021-04-07			59		2021-04-02	5	3480	54.9	38.2	0.54	49	38	235	42	0.03	4.9	16.2	0.59	5.7	<0.5	184000	0																		0	0.056					<40	<40
177	2021-04-08	2021-04-08	2021-04-14	2021-04-19	54		2021-04-06		5780	56.5	33.2	0.64	31	24	166	61	0.42	4.6	15.7	0.77	7.8	<0.5	157000	0																		1	1.646
178	2021-04-14	2021-04-14	2021-04-19		38		2021-04-07	12	4120	56	34	0.46	18	15	167	73	0.24	4.4	22.1	0.8	5.4	0.6	144000	0																		1	2.366
179	2021-04-15	2021-04-15			82		2021-03-20	26	3970	69.5	21.7	0.3	21	17	174	28	0.63	3.3	34.9	0.68	6.2	7.6	162000	0																		1	8.807					10240	10240
180	2021-04-15	2021-04-15	2021-04-20		58		2021-04-12	8	5480	64.6	25.4	0.29	39	31	265	132	4.3	3.5	12.8	0.68	10.2	<0.5	246000	0																		1	7.644
181	2021-04-16	2021-04-16	2021-04-22		52		2021-04-15	7	5880	44.5	44.5	0.68	106	144	270	190	0.4	4.3	19.1	1.04	7.7	<0.5	235000	0																		0	0.136
182	2021-04-16	2021-04-16	2021-04-23	2021-04-27	83		2021-04-15		7820	33	36.5	0.61	60	31	528	589	6.94	4.4	17.8	0.6	6	1.1	130000	0																		1	5.811
183	2021-04-16	2021-04-16	2021-04-23	2021-04-27	82		2021-04-14		5640	46	39	0.41	46	26	259	160	2.14	3.8	15.4	0.97	7.6	1.3	221000	0																		1	8.126
184	2021-04-20	2021-04-20			61				5060	55.2	29.8	1.09	26	28	203	47	0.03	4.4	14.4	0.76	7.2	0.6	211000	0																		1	6.979					5120	5120
185	2021-04-21	2021-04-21			59				5810	62	23.5	0.57	33	37	208	53	0.16	4.3	12.4	0.76	6	<0.5	302000	0																		1	3.811					2560	2560
186	2021-04-22	2021-04-22	2021-04-26		89		2021-04-02	24	3880	67.3	22.4	0.94	26	13	237	41	1.6	2.9	4.7	0.51	6.2	7.5	136000	0																		1	8.393
187	2021-04-22	2021-04-22	2021-04-28		63		2021-04-16	12	3900	74.8	15.6	0.42	39	32	218	80	4.19	3.7	9.7	0.65	5.8	<0.5	235000	0																		1	4.51
188	2021-04-24	2021-04-24			44				7620	71.6	20.7	0.35	34	52	199	25	6.34	3.8	7.2	0.58	7.4	1.2	256000	0																		1	6.623					2560	2560
190	2021-04-30	2021-04-30	2021-05-11	2021-05-17	79		2021-05-01		6870	72.1	20.7	0.43	18	19	190	155	0.02	4.2	14.3	0.68	6.3	<0.5	251000	0																		1	7.841
192	2021-05-06	2021-05-06	2021-05-11		49		2021-05-01	10	5470	58.3	32.4	0.58	17	10	149	74	0.36	4.2	8.6	0.89	5.8	0.5	218000	0																		0	0.603
193	2021-05-07	2021-05-07	2021-05-10	2021-05-13	64		2021-05-03		3740	65.5	27.5	0.33	75	76	393	614	5.14	4.1	15.4	0.61	6.4	0.5	127000	0																		1	1.256
194	2021-05-07	2021-05-07	2021-05-12		79		2021-05-02	10	3470	51.6	37.2	0.31	18	12	138	33	0.05	4.2	19.7	0.55	5.6	<0.5	172000	0																		0	0.192
195	2021-05-08	2021-05-08	2021-05-11		57		2021-04-30	11	6830	80.2	13.6	0.36	54	44	271	61	6.88	4.4	12.6	0.95	7.2	<0.5	217000	0																		0	0.696
196	2021-05-08	2021-05-08			33		2021-04-26	12	4880	59.8	27.7	0.34	27	21	328	144	3.28	4	9.4	0.71	5.9	0.5	148000	0																		1	1.219					160	160
197	2021-05-10	2021-05-10	2021-05-14		63		2021-05-04	10	9630	85.7	8.7	0.49	35	46	291	180	1.94	4	15.5	0.65	7.1	0.8	252000	0																		1	9.48
198	2021-05-10	2021-05-10	2021-05-13	2021-05-17	74		2021-04-30		4410	65.5	29.7	0.18	29	26	188	45	0.72	4.3	8.2	0.55	6.2	<0.5	189000	0																		1	3.808
199	2021-05-11	2021-05-11	2021-05-18		48		2021-05-07	11	7780	81.1	14.5	0.76	31	35	303	117	6.21	4.1	7.4	0.78	6.4	<0.5	208000	0																		1	10.27
200	2021-05-12	2021-05-12			86		2021-05-08	4	4140	60	31.4	0.37	34	22	229	181	0.66	4.1	9.2	0.53	6	0.6	196000	0																		0	0.07					<40	<40
201	2021-05-12	2021-05-12	2021-05-17	2021-05-20	89		2021-05-08		4980	76.3	16.5	0.44	20	13	171	90	1.52	4.2	19.8	1.27	5.8	0.5	253000	0																		0	0.735
202	2021-05-13	2021-05-13			34		2021-05-08	5	6540	73.7	20.2	0.43	30	34	245	112	4.64	4.3	11.3	0.82	5.5	<0.5	188000	0																		0	0.146					80	80
203	2021-05-18	2021-05-18	2021-05-24	2021-06-04	68		2021-05-16		6070	65	23	0.72	36	27	219	181	0.42	4	17	1.15	5.9	<0.5	442000	0																		1	13.22
204	2021-05-19	2021-05-19	2021-05-24		60		2021-05-16	8	3320	62.5	25.5	0.29	30	24	200	55	0.97	3.9	13.6	1.18	6.4	<0.5	223000	0																		0	0.205
205	2021-05-20	2021-05-20			41		2021-05-13	7	7930	73.8	18.5	0.48	24	23	189	49	7.16	4.7	10.1	0.72	5.5	<0.5	199000	0																		0	0.179					<40	<40
206	2021-05-20	2021-05-20	2021-05-25	2021-06-03	63		2021-05-18		4040	68.3	21.8	0.76	26	19	228	156	0.26	4.6	10.6	0.68	6.3	2.6	119000	0																		1	4.907
207	2021-05-21	2021-05-21	2021-05-26	2021-06-05	60		2021-05-19		4110	42.4	44.3	0.25	34	23	178	105	0.32	4.1	11	0.69	6	<0.5	208000	0																		1	8.268
208	2021-05-21	2021-05-21	2021-05-25		61		2021-05-18	7	3070	54.4	38.4	0.45	42	30	198	131	0.22	4.3	10.7	0.6	5.8	<0.5	207000	0																		0	0.166
209	2021-05-22	2021-05-22	2021-05-27		72				7290	70.4	21.4	0.52	18	8	151	51	0.02	4	11.6	0.79	6.4	8.4	298000	0																		1	1.712
210	2021-05-26	2021-05-26	2021-06-02	2021-06-07	74		2021-05-26		6300	71	20.5	0.75	38	36	266	284	0.08	4.3	25.4	0.82	5.4	<0.5	209000	0																		1	1.586
211	2021-05-26	2021-05-26			60		2021-05-24	2	8110	64.8	27.1	0.33	15	19	149	53	0.13	4	14.5	0.69	10.4	<0.5	333000	0																		1	4.185					640	640
212	2021-05-29	2021-05-29	2021-06-03		40		2021-05-27	7	4230	73	17.5	0.82	26	20	186	98	0.24	4.3	16.1	0.67	5.9	<0.5	158000	0																		0	0.169
213	2021-05-29	2021-05-29	2021-06-03		48				5330	54.1	36.2	0.43	19	17	209	43	0.15	3.9	14	0.64	6.2	1.7	407000	0																		1	9.778
214	2021-06-01	2021-06-01			91		2021-05-07	25	10210	95.3	4.1	0.75	15	14	223	24	0.03	3.3	17.8	0.97	6.5	<0.5	231000	0																		1	9.818					5120	5120
215	2021-06-03	2021-06-03			44		2021-05-26	8	5370	61.9	29.8	0.26	15	22	150	44	0.08	3.9	9.3	0.45	6.2	0.5	257000	0																		0	0.063					<40	<40
216	2021-06-05	2021-06-05	2021-06-10	2021-06-14	76	PSL5mg+MTX6mg/w	2021-06-03		1970	46	40	0.53	60	56	185	31	0.83	3.7	12.7	0.51	5.2	0.5	51000	0																		0	0.993
217	2021-06-05	2021-06-05	2021-06-10		46				7160	71.5	22.9	0.68	13	13	151	58	2.31	4.1	11.9	0.66	5.8	7.8	268000	0																		0	0.109
218	2021-06-10	2021-06-10	2021-06-15		68				6100	73.8	15.6	0.24	19	22	151	67	0.22	3.9	18	0.62	6.1	2.7	303000	0																		0	0.056
219	2023-05-25	2006-10-10																																		0	0					0	0.054					<40	<40
220	2023-05-25	2006-10-19																																		0	0					0	0.029					<40	<40
221	2023-05-26	2006-10-26																																		0	0					0	0.136					<40	<40
222	2023-05-29	2006-11-01																																		0	0					0	0.057					<40	<40
223	2023-05-30	2006-12-15																																		0	0					0	0.035					40	<40
224	2023-06-01	2007-03-11																																		0	0					0	0.057					<40	<40
225	2023-06-01	2007-03-06																																		0	0					0	0.054					40	40
226	2023-06-01	2007-04-28																																		0	0					0	0.074					160	160
227	2023-06-01	2007-05-07																																		0	0					0	0.032					<40	<40
228	2023-06-01	2007-05-09																																		0	0					0	0.045					<40	<40
229	2023-06-01	2007-05-12																																		0	0					0	0.066					<40	<40
230	2023-06-01	2007-06-06																																		0	0					0	0.055					<40	<40
231	2023-06-01	2007-06-11																																		0	0					0	0.045					<40	<40
232	2023-06-01	2007-06-11																																		0	0					0	0.062					40	40
233	2023-06-01	2007-07-26																																		0	0					0	0.099					<40	<40
234	2023-06-01	2007-07-13																																		0	0					0	0.047					80	80
235	2023-06-01	2007-08-23																																		0	0					0	0.064					<40	<40
236	2023-06-08	2007-08-09																																		0	0					0	0.045					<40	<40
237	2023-06-08	2007-08-24																																		0	0					0	0.037					<40	<40
238	2023-06-08	2007-09-07																																		0	0					0	0.034					40	40
239	2023-06-08	9999-01-01																																		0	0					0	0.049					40	40
240	2023-06-08	2007-11-17																																		0	0					0	0.096					<40	<40
241	2023-06-08	2007-11-19																																		0	0					0	0.161					<40	<40
242	2023-06-08	2007-12-14																																		0	0					0	0.072					<40	<40
243	2023-06-08	2008-01-25																																		0	0					0	0.035					<40	<40
244	2023-06-12	2008-03-21																																		0	0					0	0.069					<40	<40
245	2023-06-12	2008-04-10																																		0	0					0	0.03					<40	<40
246	2023-06-12	2008-04-08																																		0	0					0	0.034					<40	<40
247	2023-06-12	2008-04-16																																		0	0					0	0.045					<40	<40
248	2023-09-19	2008-05-28																																		0	0					0	0.104					<40	<40
249	2023-06-12	2008-05-29																																		0	0					0	0.061					<40	<40
250	2023-06-12	2008-06-09																																		0	0					0	0.074					<40	<40
251	2023-06-12	2008-06-11																																		0	0					0	0.092					<40	<40
252	2023-06-13	2008-06-05																																		0	0					0	0.082					40	40
253	2023-06-13	2008-06-06																																		0	0					0	0.077					40	40
254	2023-06-13	2008-07-15																																		0	0					0	0.035					<40	<40
255	2023-06-13	2008-07-16																																		0	0					0	0.096					<40	<40
256	2023-06-13	2008-07-16																																		0	0					0	0.049					<40	<40
[truncated: 80 more columns]
